# Supplementary material for: Travel to farms in the lowlands and inadequate malaria information significantly predict malaria in villages around Lake Tana, northwest Ethiopia: a matched case–control study
Source: Malar J. 2018 Aug 10;17:290. doi: 10.1186/s12936-018-2434-y (PMC6086053; doi:10.1186/s12936-018-2434-y)
Supplement: Supplementary file 2 — Additional file 2. Characteristics of determinants of malaria by HH elevation in villages around Lake Tana, Ethiopia, October 2016-June 2017. [file 12936_2018_2434_MOESM2_ESM.xls]

## Sheet: Sheet1
Additional file 2. Characteristics of determinants of malaria by HH elevation in villages around Lake Tana, Ethiopia, October 2016-June 2017.
Variables	Household elevation
	[1750m-2000m)	[2000m-2500m]
	n, %(95% CI )	n, %(95% CI )
Age
<15	231, 40.0(36.1-44.1)	7, 24.2(11.4-44.0)
15-29	180, 31.2(27.5-35.1)	18, 62.1(42.4-78.4)
30-44	102, 17.7(14.8-21.0)	2, 6.9(1.6-25.4)
45–64	59, 10.2(8.0-13.0)	1, 3.4 (0.4-23.0)
≥ 65	5, 0.9(0.4-2.1)	1, 3.4(0.4-23.0)
Marital status
Married	477, 82.7(79.3-85.6)	15, 51.8(33.1-69.9)
Single	71, 12.3(9.9-15.3)	11, 37.9(21.6-57.6)
Divorced/widowed	29, 5.0(3.5-7.1)	3, 10.3 (3.1-29.1)
Occupation
Farmer	485, 84.1(80.8-86.8)	24, 82.8(63.3-93.0)
Non-farmer	92, 15.9(13.2-19.2)	5, 17.2 (7.0-36.7)
Educational status
Illiterate	296, 51.3(47.2-55.4)	6, 20.7(9.1-40.4)
Able to read and write (informal)	108, 18.7(15.7-22.1)	10, 34.5(18.9-54.3)
Grade 1 to 12 completed	155, 26.9(23.4-30.6)	13, 44.8(27.2-63.9)
>12	18, 3.1(2.0-4.9)	0
HH size
≤5 individuals	262, 45.4(41.4-49.5)	11, 37.9(21.6-57.6)
>5 individuals	315, 54.6(50.5-58.6)	18, 62.1(42.4-78.4)
HH wealth index
Poor	183, 31.7(28.0-35.6)	12, 41.4(24.3-60.8)
Medium	32, 5.6(3.9-7.7)	3, 10.3(3.1-29.1)
Rich	362, 62.7(58.7-66.6)	14, 48.3(30.1-66.9)
Roofing materials
Corrugated iron	538, 93.2(90.9-95.0)	27, 93.1 (74.6-98.4)
Thatch	39, 6.8(5.0-9.1)	2, 6.9 (1.6-25.4)
Open eaves in the roof
Yes	73, 12.7(10.2-15.6)	6, 20.7(9.1-40.4)
No	504, 87.3(84.4-89.8)	23, 79.3(59.6-90.9)
Number of rooms
≤2 rooms	189, 32.8(29.0-36.7)	18, 62.1(42.4-78.4)
>2 rooms	388, 67.2(.63.3-71.0)	11, 37.9(21.6-57.6)
Separate kitchen
Yes	209, 36.2(32.4-40.2)	17, 58.6(39.2-75.7)
No	368, 63.8 (59.8-67.6)	12, .41.4(24.3-60.8)
Tethering of cattle, goats and sheep
Yes	133, 23.1(19.8-26.7)	9, 31.0(16.3-50.9)
No	444, 76.9(73.3-80.2)	20, .69.0(49.0-83.7)
Travel to malarious lowlands
Yes	74, 12.8(10.3-15.8)	9, 31.0(16.3-51.0)
No	503, 87.2(84.2-89.7)	20, .69.0(49.0-83.7)
Travel history within the study area
Yes	152, 26.3(22.9-30.1)	15, 51.7(33.1-69.9)
No	425, 73.7(69.9-77.1)	14, .48.3(30.1-66.9)
Visiting traditional healers
Yes	107, 18.5(15.6-21.9)	11, 37.9 (21.6-57.6)
No	470, 81.5(78.1-84.4)	18, 62.1(42.4-78.4)
HMM
Yes	60, 10.4(8.2-13.2)	10, 34.5(18.9-54.3)
No	517, 89.6(86.8-91.8)	19, 65.5(45.7-81.1)
Received health education on malaria
Yes	204, 35.4(31.5-39.4)	12, 41.4(24.3-60.8)
No	373, 64.6(60.6-68.5)	17, 58.6(39.2-75.7)
LLIN ownership
None	399, 69.2(65.2-72.8)	22, 75.9(56.0-88.6)
1 LLIN/household	107, 18.5(15.6-21.9)	1, 3.4(0.4-23.0)
≥2 LLINs/household	71, 12.3(9.9-15.3)	6, 20.7(9.1-40.4)
IRS
Yes	450, 78.0(74.4-81.2)	1, 3.4(0.4-23.0)
No	127, 22.0(18.8-25.6)	28, 96.6(77.0-99.6)
House proximity to health center (km)
≤5	439, 76.1(72.4-79.4)	7, 24.1(11.4-44.0)
>5	138, 23.9(20.6-27.6)	22, 75.9 (56.0-88.6)
House proximity to water body 1 (m)
<250	25, 4.4(2.9-6.3)	6, 20.7(9.1-40.4)
250-500	93, 16.1(13.3-19.4)	4, 13.8(4.9-33.0)
>500	459, 79.5(76.1-82.7)	19, 65.5(45.7-81.1)
House proximity to water body 2 (m)
<250	19, 3.3(2.1-5.1)	3, 10.3(3.1-29.1)
250-500	32, 5.5(3.9-7.7)	3, 10.3(3.1-29.1)
>500	526, 91.2(88.5-93.2)	23, 79.4(59.6-90.9)
Malaria infection
Yes	290, 50.3(46.2-54.3)	13, 44.8(27.2-63.9)
No	287, 49.7(45.7-53.8)	16, 55.2(36.1-72.8)
Plasmodium species (n=303)
P. falciparum	145, 50.0(44.2-55.8)	3, 23.1(6.3-57.2)
P. vivax	144, 49.7(43.9-55.4)	8, 61.5(30.5-85.4)
Mixed	1, 0.3(0.05-2.4)	2, 15.4(3.1-51.0)
