# Supplementary material for: Travel to farms in the lowlands and inadequate malaria information significantly predict malaria in villages around Lake Tana, northwest Ethiopia: a matched case–control study
Source: Malar J. 2018 Aug 10;17:290. doi: 10.1186/s12936-018-2434-y (PMC6086053; doi:10.1186/s12936-018-2434-y)
Supplement: Supplementary file 3 — Additional file 3. Characteristics of determinants of malaria by travel to lowlands in villages around Lake Tana, Ethiopia, October 2016-June 2017. [file 12936_2018_2434_MOESM3_ESM.xls]

## Sheet: Sheet1
Additional file 3. Characteristics of determinants of malaria by travel to lowlands in villages around Lake Tana, Ethiopia, October 2016-June 2017.
Variables	Travel to malarious lowlands
	Travel history	No travel history
	n, %(95% CI )	n, %(95% CI )
Age
<15	3, 3.6(1.1-10.8)	235, 44.9(40.7-49.2)
15-29	58, 69.9(59.0-78.9)	140, 26.8(23.1-30.7)
30-44	18, 21.7(14.0-32.1)	86, 16.4(13.5-19.9)
45–64	4, 4.8(1.8-12.4)	56, 10.7(8.3-13.7)
≥ 65	0	6, 1.2(0.5-2.5)
Marital status
Married	46, 55.4(44.4-65.9)	446, 85.2(82.0-88.1)
Single	51, 37.4(27.5-48.4)	31, 9.8(7.5-12.6)
Divorced/widowed	6, 7.2(3.2-15.4)	26, 5.0(3.4-7.2)
Occupation
Farmer	55, 66.3(55.2-75.8)	454, 86.8(83.6-89.5)
Non-farmer	28, 33.7(24.2-44.8)	69, 13.2(10.5-16.4)
Educational status
Illiterate	25, 30.1(21.1-41.0)	277, 53.0(48.7-57.2)
Able to read and write (informal)	7, 8.4(4.0-16.9)	111, 21.2(17.9-25.0)
Grade 1 to 12 completed	47, 56.6(45.6-67.0)	121, 23.1(19.7-27.0)
>12	4, 4.9(1.8-12.4)	14, 2.7(1.6-4.5)
HH size
≤5 individuals	45, 54.2(43.2-64.8)	228, 43.6(39.4-47.9)
>5 individuals	38, 45.8 (35.2-56.8)	295, 56.4 (52.1-60.6)
HH wealth index
Poor	22, 26.5(18.0-37.2)	173, 33.1(29.2-37.2)
Medium	4, 4.8(1.8-12.4)	31, 5.9(4.2-8.3)
Rich	57, 68.7(57.7-77.9)	319, 61.0(56.7-65.1)
Roofing materials
Corrugated iron	77, 92.8(84.6-96.8)	488, 93.3(90.8-95.2)
Thatch	6, 7.2(3.2-15.4)	35, 6.7(4.8-9.2)
Open eaves in the roof
Yes	14, 16.9(10.1-26.7)	65, 12.4 (9.9-15.6)
No	69, 83.1(73.3-.89.9)	458, 87.6(84.4-90.1)
Wall building materials
Cement	3, 3.6(1.1-10.8)	9, 1.7(0.9-3.3)
Mud	80, 96.4(89.2-98.9)	514, 98.3(96.7-99.1)
Flooring materials
Cement and ceramics	3, 3.6(1.1-10.8)	10, 1.9(1.0-3.5)
Dung plastered	80, 96.4(89.2-98.9)	513, 98.1(96.5-99.0)
Number of rooms
≤2 rooms	43, 51.8(40.9-62.5)	164, 31.4(27.5-35.5)
>2 rooms	40, 48.2(37.5-59.1)	359, 68.6(64.5-72.5)
Separate kitchen
Yes	40, 48.2(37.5-59.1)	186, 35.6(31.6-39.8)
No	43, 51.8(40.9-62.5)	337, 64.4(60.2-68.4)
Tethering of cattle, goats and sheep
Yes	24, 28.9(20.0-39.8)	118, 22.6(19.2-26.4)
No	59, 71.1(60.2-80.0)	405, 77.4(73.6-80.8)
Travel history within the study area
Yes	67, 80.7(70.6-88.0)	100, 19.1(.16.0-22.7)
No	16, 19.3(12.0-29.4)	423, 80.9(77.3-84.0)
HH member travel to malarious lowlands
Yes	19, 22.9(15.0-33.4)	19, 3.6(2.3-5.6)
No	64, 77.1(66.6-85.0)	504, 96.4(.94.4-97.7)
Visiting traditional healers
Yes	20, 24.1(16.0-34.7)	98, 18.7(15.6-22.3)
No	63, 75.9(65.3-84.0)	425, 81.3(77.7-84.4)
HMM
Yes	23, 27.7(19.0-38.5)	47, 9.0(6.81-11.8)
No	60, 72.3(61.5-81.0)	476, 91.0(88.2-93.2)
Received health education on malaria
Yes	44, 53.0(42.1-63.7)	172, 32.9(29.0-37.0)
No	39, 47.0(36.3-57.9)	351, 67.1(63.0-71.0)
LLIN ownership
None	44, 53.0(42.1-63.7)	377, 72.1(68.1-75.8)
1 LLIN/household	22, 26.5(.18.0-37.2)	86, 16.4(13.5-19.9)
≥2 LLINs/household	17, 20.5(13.0-30.7)	60, 11.5(9.0-14.5)
IRS
Yes	46, 55.4(44.4-65.9)	405, 77.4(73.6-80.8)
No	37, 44.6(34.1-55.6)	118, 22.6(19.2-26.4)
House proximity to health center (km)
≤5	65, 78.3(67.9-86.0)	381, 72.8(68.9-76.5)
>5	18, 21.7(14.0-32.1)	142, 27.2(23.5-31.1)
House proximity to Lake Tana (km)
<2	8, 9.6(4.8-18.3)	33, 6.3(4.5-8.8)
≥2	75, 90.4(81.7-95.2)	490, 93.7(91.2-95.5)
House proximity to water body 1 (m)
<250	7, 8.4(4.0-16.9)	24, 4.6(3.1-6.8)
250-500	15, 18.1(11.1-28.1)	82, 15.7(12.8-19.1)
>500	61, 73.5(62.8-82.0)	417, 79.7(76.1-83.0)
House proximity to water body 2 (m)
<250	5, 6.0(2.5-14.0)	17, 3.3(2.0-5.2)
250-500	5, 6.0(2.5-14.0)	30, 5.7(4.0-8.1)
>500	73, 88.0(78.8-93.5)	476, 91.0(88.2-93.2)
Malaria infection
Yes	59, 71.1(60.2-80.0)	244, 46.7(42.4-51.0)
No	24, 28.9(20.0-39.8)	279, 53.3(49.0-57.6)
Plasmodium species (n=303)
P. falciparum	39, 66.1(52.8-77.3)	109, 44.7(38.5-51.0)
P. vivax	19, 32.2(21.3-45.5)	133, 54.5(48.2-60.7)
Mixed	1, 1.7(0.2-11.7)	2, 0.8(0.2-3.21)
